# Supplementary material for: Exploring the dynamic adaptive responses of Epimedium pubescens to phosphorus deficiency by Integrated transcriptome and miRNA analysis
Source: BMC Plant Biol. 2024 May 30;24:480. doi: 10.1186/s12870-024-05063-y (PMC11138043; doi:10.1186/s12870-024-05063-y)
Supplement: Supplementary file 1 — Supplementary Material 1: Table S1. Nutrient solution formulations for treatment with different phosphorus levels. Table S2. qPCR genes and primer information. Table S3. P10vsP11 Upward and down-regulated gene GO and KEGG enrichment results. Table S4. P10 vs. P11 FLAVONOID_BIOSYNTHESIS(ATH00941) GSEA enrichment results. Table S5. The GO and KEGG enrichment results of up-regulated and down-regulated genes in P20 vs. P21. Table S6. P20vsP21 (p-val < 0.05) Upward and down-regulated gene GO and KEGG enrichment results. Table S7. P20vsP10 Upward and down-regulated gene GO and KEGG enrichment results [file 12870_2024_5063_MOESM1_ESM.xlsx]

## Sheet: Table S1
Table S1. Nutrient solution formulations for treatment with different phosphorus levels.
Treatment	mmol/L								g/L
	KH2PO4	KNO3	Ca(NO3)2	NaNO3	K2SO4	NaH2PO4	MgSO4	EDTA·NaFe	H3BO3	MnCl	ZnSO4	CuSO4	H2MoO4
-P	0	2.5	2.5	0	0.25	0	1	0.02	2.86	1.81	0.22	0.08	0.02
+P	1	0.5	2.5	2.5	0	0.5	1	0.02	2.86	1.81	0.22	0.08	0.02

## Sheet: Table S2
TAble S2. qPCR genes and primer information.
Description	gene_id	Forward primer (5' ->3')	Reverse primer (5' ->3')
EpPAL4	Ebr06G007280	TCTGGTTCATGTGGCACAGTAG	CGTGGAATCAGCATCATTTAGG
SAU50	Ebr0G010070	GTTTGATATGACTGGTGGGAAG	GGATGGGGTATGAGAAGTAGGT
ERF114	Ebr06G011460	CGGACCAACCCCTGAAATCCCA	GAACAAACCCCATTCCCGAGAC
EpCHS2	Ebr05G049130	AATCCTGAAGGAAAACCCATCC	CTTAGGCACCTCAACCACAACC
EpF3H	Ebr04G062950	CTCTCCTTCTTAATCACCTTCT	TCAACTGAATCGGCTCCA
EpFLS3	Ebr04G051790	CAATAGCACCGTCACTGT	GCAATTATCATCGGTTCTGA
ERF5	Ebr04G011530	CAGCAGTAATCTCCGAACA	TGATGTATCAGCAAGGTTGT
Ep4CL12	Ebr04G003020	TCTACCGTGCTTGATGATG	GACCTGTTGAGTGTGCTTA
EpCHS5	Ebr03G073940	CGATTATGCTGGATGATGTATC	CTTAACTGAGCGAGATAGGAA
EpF3'H1	Ebr03G047030	TCTCTTGGTTCATCATAGCC	AACGAACTCAAGGTTGGT
IAA28	Ebr02G067120	GCATCTCACTCGTCACAA	AAGAACAACTGTCCAGCAA
PHT14	Ebr02G025260	CTGGATGAGTCAAGAAGGAA	ACAAGGCTACGATGAAGAG
EpF3'5'H1	Ebr01G061940	ATGGTGGAGACTATACACTCA	AGACGTTGAACTGATCCAAT
EpUGT3_A	Ebr01G027820	GTTGGCAATAAGGCATGG	GGCTTTATCTACTTCTAGTCTG
EpCHS1	Ebr01G026640	GTAGTAACACCATAACTGTCAG	GCTGCGATTGCTAGTCAT
miRNA	novel_286	GCTTGGGACTCAAGCTTTGTTTG	Universal U6 Primer
	novel_124	CGTTCTCGTCCTTCAACCTCATC
	novel_188	CGCCATGTTGTCCTCTTGCTTATC
	novel_196	CCGTTTCATTGTCTGTTCTGCCC
	novel_269	CGCGCTTTCTTTGCAGGTTTTGAT
target mRNA	Ebr02G058440	CGCAGGTTCTTCATTACAC	CGTCTCTATGTGCTGTTGA
	Ebr06G023990	CTCAGGCTCGTCAATGTG	TCCTTGTGGTTGCTTGTG
	Ebr0G004400	CAAGAGCGTGATAGAGCAT	GCTTCTGGATCTCGTTCTT
	Ebr05G038410	CTTCGTTGTGGTAAGAGTTG	AGTTGAGTGATGGCTTGTT
	Ebr05G035820	GCTTGACGGAATCGGTAA	GAAGGAGAGGATGGAGAGT

## Sheet: Table S3
Table S3. The GO and KEGG enrichment results of up-regulated and down-regulated genes in P10 vs P11.
GO	Category	GOID	Description	GeneRatio	BgRatio	pvalue	padj	geneID	geneName	Count
Up	BP	GO:0005976	polysaccharide metabolic process	10/66	116/7628	4.61662e-08	3.87796e-06	novel.5041/Ebr04G003120/Ebr04G059570/Ebr04G059640/Ebr04G059670/Ebr04G008860/Ebr04G059750/Ebr04G008830/Ebr04G059720/Ebr04G008880	-/Ebr04G003120/Ebr04G059570/Ebr04G059640/Ebr04G059670/Ebr04G008860/Ebr04G059750/Ebr04G008830/Ebr04G059720/Ebr04G008880	10
	BP	GO:0006073	cellular glucan metabolic process	6/66	101/7628	0.000221876	0.00372752	Ebr04G003120/Ebr04G059570/Ebr04G059640/Ebr04G059670/Ebr04G059750/Ebr04G059720	Ebr04G003120/Ebr04G059570/Ebr04G059640/Ebr04G059670/Ebr04G059750/Ebr04G059720	6
	BP	GO:0016052	carbohydrate catabolic process	4/66	83/7628	0.00563051	0.0675661	novel.5041/Ebr04G008860/Ebr04G008830/Ebr04G008880	-/Ebr04G008860/Ebr04G008830/Ebr04G008880	4
Down	BP	GO:0030244	cellulose biosynthetic process	6/67	57/7628	9.33825e-06	0.000502551	Ebr04G072550/Ebr04G072590/Ebr06G053390/Ebr02G024450/Ebr06G034740/Ebr05G047910	Ebr04G072550/Ebr04G072590/Ebr06G053390/Ebr02G024450/Ebr06G034740/Ebr05G047910	6
	BP	GO:0000271	polysaccharide biosynthetic process	6/67	70/7628	3.08584e-05	0.000502551	Ebr04G072550/Ebr04G072590/Ebr06G053390/Ebr02G024450/Ebr06G034740/Ebr05G047910	Ebr04G072550/Ebr04G072590/Ebr06G053390/Ebr02G024450/Ebr06G034740/Ebr05G047910	6
	BP	GO:0009250	glucan biosynthetic process	6/67	70/7628	3.08584e-05	0.000502551	Ebr04G072550/Ebr04G072590/Ebr06G053390/Ebr02G024450/Ebr06G034740/Ebr05G047910	Ebr04G072550/Ebr04G072590/Ebr06G053390/Ebr02G024450/Ebr06G034740/Ebr05G047910	6
	CC	GO:0009654	photosystem II oxygen evolving complex	2/22	29/2834	0.0205791	0.166675	Ebr06G033480/Ebr02G036490	Ebr06G033480/Ebr02G036490	2
KEGG	KEGGID	Description	GeneRatio	BgRatio	pvalue	padj	geneID	geneName	keggID	Count
Up	ath04075	Plant hormone signal transduction	7/42	275/6599	0.00155641	0.0622566	Ebr04G059570/Ebr04G059640/Ebr04G059670/Ebr04G059750/Ebr01G043460/Ebr04G059720/Ebr04G009580	Ebr04G059570/Ebr04G059640/Ebr04G059670/Ebr04G059750/Ebr01G043460/Ebr04G059720/Ebr04G009580	ath:AT5G57560/ath:AT5G57560/ath:AT5G57560/ath:AT5G57560/ath:AT1G74950/ath:AT5G57560/ath:AT4G33950	7
	ath00941	Flavonoid biosynthesis	3/42	65/6599	0.00796425	0.159285	Ebr03G047030/Ebr03G073780/Ebr04G062950	Ebr03G047030/Ebr03G073780/Ebr04G062950	ath:AT5G07990/ath:AT5G13930/ath:AT3G51240	3
	ath04626	Plant-pathogen interaction	5/42	223/6599	0.0129452	0.172602	novel.7241/Ebr01G010340/Ebr05G036060/Ebr01G004220/Ebr05G036020	-/Ebr01G010340/Ebr05G036060/Ebr01G004220/Ebr05G036020	ath:AT1G76650/ath:AT5G49480/ath:AT1G76650/ath:AT2G38470/ath:AT1G76650	5
	ath01250	Biosynthesis of nucleotide sugars	3/42	123/6599	0.0428362	0.38992	Ebr05G008250/Ebr02G042830/Ebr05G007810	Ebr05G008250/Ebr02G042830/Ebr05G007810	ath:AT1G53500/ath:AT3G02570/ath:AT4G30440	3
	ath00500	Starch and sucrose metabolism	4/42	218/6599	0.04874	0.38992	novel.5041/Ebr04G008860/Ebr04G008830/Ebr04G008880	-/Ebr04G008860/Ebr04G008830/Ebr04G008880	ath:AT4G17090/ath:AT4G17090/ath:AT4G17090/ath:AT4G17090	4
Down	ath01250	Biosynthesis of nucleotide sugars	4/53	123/6599	0.0166645	0.328025	Ebr06G010110/Ebr0G002230/Ebr02G005850/Ebr03G047640	Ebr06G010110/Ebr0G002230/Ebr02G005850/Ebr03G047640	ath:AT1G08200/ath:AT3G06580/ath:AT3G06580/ath:AT4G16130	4
	ath00100	Steroid biosynthesis	2/53	28/6599	0.0209378	0.328025	novel.6848/novel.6448	-/-	ath:AT1G11680/ath:AT1G11680	2

## Sheet: Table S4
Table S4. FLAVONOID_BIOSYNTHESIS(ATH00941) GSEAenrichment results.
NAME	PROBE	DESCRIPTION<br>(from dataset)	GENE SYMBOL	GENE_TITLE	RANK IN GENE LIST	RANK METRIC SCORE	RUNNING ES	CORE ENRICHMENT
row_0	Ebr03G047030	Ebr03G047030	null	null	22	3.24652	0.0768841	Yes
row_1	Ebr03G073780	Ebr03G073780	null	null	43	2.64043	0.139352	Yes
row_2	Ebr04G062950	Ebr04G062950	null	null	314	1.52643	0.167773	Yes
row_3	Ebr01G061940	Ebr01G061940	null	null	689	1.17115	0.184613	Yes
row_4	Ebr04G051790	Ebr04G051790	null	null	1022	1.05481	0.199925	Yes
row_5	Ebr03G073770	Ebr03G073770	null	null	1198	1.0026	0.218663	Yes
row_6	Ebr05G058750	Ebr05G058750	null	null	1268	0.982535	0.240076	Yes
row_7	Ebr01G026640	Ebr01G026640	null	null	1574	0.919651	0.252963	Yes
row_8	Ebr03G023120	Ebr03G023120	null	null	1619	0.9125	0.273447	Yes
row_9	Ebr06G024320	Ebr06G024320	null	null	1705	0.896573	0.292331	Yes
row_10	Ebr05G016580	Ebr05G016580	null	null	2670	0.7745	0.282138	Yes
row_11	Ebr02G072470	Ebr02G072470	null	null	2988	0.73368	0.290227	Yes
row_12	Ebr01G038050	Ebr01G038050	null	null	3096	0.7213	0.30427	Yes
row_13	Ebr05G059690	Ebr05G059690	null	null	3131	0.717879	0.320403	Yes
row_14	Ebr05G049130	Ebr05G049130	null	null	3206	0.710514	0.335171	Yes
row_15	Ebr03G048390	Ebr03G048390	null	null	3773	0.644084	0.333709	Yes
row_16	Ebr05G009030	Ebr05G009030	null	null	3928	0.628527	0.344137	Yes
row_17	Ebr03G073760	Ebr03G073760	null	null	4076	0.615533	0.354463	Yes
row_18	Ebr06G004160	Ebr06G004160	null	null	4387	0.586677	0.359249	Yes
row_19	Ebr05G052880	Ebr05G052880	null	null	4453	0.58103	0.371191	Yes
row_20	Ebr05G052940	Ebr05G052940	null	null	4489	0.578788	0.383973	Yes
row_21	Ebr03G073940	Ebr03G073940	null	null	4988	0.540871	0.38207	Yes
row_22	Ebr01G056600	Ebr01G056600	null	null	5146	0.530427	0.390066	Yes
row_23	Ebr01G057740	Ebr01G057740	null	null	5175	0.528713	0.40186	Yes
row_24	Ebr01G049550	Ebr01G049550	null	null	5192	0.528085	0.413997	Yes
row_25	Ebr03G065310	Ebr03G065310	null	null	6162	0.486566	0.396778	No
row_26	Ebr05G009110	Ebr05G009110	null	null	7344	0.410801	0.371441	No
row_27	Ebr01G053480	Ebr01G053480	null	null	7437	0.405764	0.378394	No
row_28	Ebr02G029770	Ebr02G029770	null	null	7487	0.402773	0.386555	No
row_29	Ebr05G024170	Ebr05G024170	null	null	8211	0.359663	0.373628	No
row_30	Ebr05G009080	Ebr05G009080	null	null	8308	0.353816	0.379221	No
row_31	Ebr03G044910	Ebr03G044910	null	null	8480	0.344763	0.382366	No
row_32	Ebr01G073610	Ebr01G073610	null	null	8912	0.321156	0.377209	No
row_33	novel.6852	-	null	null	8920	0.320914	0.384665	No
row_34	Ebr0G000740	Ebr0G000740	null	null	9138	0.309764	0.385605	No
row_35	Ebr03G066540	Ebr03G066540	null	null	9768	0.279184	0.373553	No
row_36	Ebr06G024300	Ebr06G024300	null	null	10824	0.228289	0.347606	No
row_37	Ebr03G044800	Ebr03G044800	null	null	12318	0.162468	0.307052	No
row_38	Ebr01G074580	Ebr01G074580	null	null	12323	0.162218	0.310807	No
row_39	Ebr01G053470	Ebr01G053470	null	null	12914	0.138171	0.296548	No
row_40	Ebr05G058770	Ebr05G058770	null	null	13133	0.12906	0.293142	No
row_41	Ebr04G026900	Ebr04G026900	null	null	13955	0.0919476	0.270904	No
row_42	Ebr01G061950	Ebr01G061950	null	null	16341	-0.00775459	0.200107	No
row_43	Ebr01G053490	Ebr01G053490	null	null	17142	-0.0369259	0.177179	No
row_44	Ebr01G005840	Ebr01G005840	null	null	18281	-0.08456	0.14533	No
row_45	Ebr03G048460	Ebr03G048460	null	null	20575	-0.187129	0.0815551	No
row_46	Ebr06G027400	Ebr06G027400	null	null	22083	-0.25633	0.042826	No
row_47	Ebr06G003540	Ebr06G003540	null	null	22716	-0.289518	0.0309313	No
row_48	Ebr03G048480	Ebr03G048480	null	null	23246	-0.315273	0.0227171	No
row_49	Ebr01G061960	Ebr01G061960	null	null	23880	-0.348841	0.0122094	No
row_50	Ebr05G059680	Ebr05G059680	null	null	25878	-0.474754	-0.0358862	No
row_51	Ebr01G007790	Ebr01G007790	null	null	25927	-0.477305	-0.025915	No
row_52	Ebr03G066530	Ebr03G066530	null	null	27259	-0.52699	-0.0529416	No
row_53	Ebr02G029790	Ebr02G029790	null	null	27319	-0.529332	-0.0420551	No
row_54	Ebr05G058720	Ebr05G058720	null	null	27683	-0.546154	-0.0398145	No
row_55	Ebr03G048300	Ebr03G048300	null	null	28192	-0.572628	-0.0412571	No
row_56	Ebr02G034600	Ebr02G034600	null	null	28590	-0.608083	-0.0385493	No
row_57	Ebr01G000050	Ebr01G000050	null	null	28674	-0.615404	-0.0263214	No
row_58	Ebr03G054220	Ebr03G054220	null	null	30728	-0.824718	-0.0677253	No
row_59	Ebr05G009070	Ebr05G009070	null	null	30951	-0.848682	-0.0540628	No
row_60	Ebr03G066880	Ebr03G066880	null	null	31107	-0.859908	-0.0381381	No
row_61	Ebr06G004170	Ebr06G004170	null	null	31826	-0.976659	-0.0361809	No
row_62	Ebr03G048320	Ebr03G048320	null	null	32229	-1.04605	-0.0231616	No
row_63	Ebr03G054050	Ebr03G054050	null	null	32747	-1.18867	-0.0101587	No
row_64	Ebr03G054040	Ebr03G054040	null	null	33232	-1.56677	0.0128569	No

## Sheet: Table S5
TAble S5. The GO and KEGG enrichment results of up-regulated and down-regulated genes in P20 vs P21.
GO	Category	GOID	Description	GeneRatio	BgRatio	pvalue	padj	geneID	geneName	Count
Up	BP	GO:0042440	pigment metabolic process	1/14	10/7632	0.0182037783048631	0.125044562896384	Ebr02G013030	Ebr02G013030	1
	BP	GO:0008272	sulfate transport	1/14	11/7632	0.0200071300634215	0.125044562896384	Ebr02G059920	Ebr02G059920	1
	CC	GO:0005635	nuclear envelope	1/3	16/2863	0.0166779036047692	0.0750505662214613	novel.2984	-	1
	MF	GO:0004650	polygalacturonase activity	2/15	42/13008	0.00104054521959674	0.0104054521959674	Ebr04G016250/Ebr04G016160	Ebr04G016250/Ebr04G016160	2
Down	BP	GO:0006888	ER to Golgi vesicle-mediated transport	2/17	16/7632	0.000550249726684269	0.0308139846943191	novel.6963/novel.6376	-/-	2
	MF	GO:0051536	iron-sulfur cluster binding	2/35	74/13008	0.0168283594759512	0.2486968593397	Ebr06G018930/Ebr06G012170	Ebr06G018930/Ebr06G012170	2
KEGG	KEGGID	Description	GeneRatio	BgRatio	pvalue	padj	geneID	geneName	keggID	Count
Up	ath00230	Purine metabolism	3/10	99/6546	0.000372829229394787	0.00335546306455308	novel.4643/novel.3882/novel.8907	-/-/-	ath:AT3G14050/ath:AT3G14050/ath:AT3G14050	3
	ath00500	Starch and sucrose metabolism	3/10	219/6546	0.00372360174467731	0.0167562078510479	Ebr04G029750/Ebr01G009030/Ebr06G024120	Ebr04G029750/Ebr01G009030/Ebr06G024120	ath:AT4G39210/ath:AT2G44480/ath:AT2G36390	3
	ath00860	Porphyrin metabolism	1/10	58/6546	0.085209413344858	0.153376944020744	Ebr02G013030	Ebr02G013030	ath:AT1G19670	1
Down	ath00100	Steroid biosynthesis	2/18	28/6546	0.00258778484038101	0.0646946210095252	novel.6848/novel.6448	-/-	ath:AT1G11680/ath:AT1G11680	2
	ath04141	Protein processing in endoplasmic reticulum	3/18	294/6546	0.0443722694612523	0.37050695364626	novel.6963/Ebr01G019680/novel.6376	-/Ebr01G019680/-	ath:AT3G07100/ath:AT5G52640/ath:AT3G07100	3
	ath00999	Biosynthesis of various plant secondary metabolites	1/18	103/6546	0.248626661442336	0.438612485390764	Ebr05G013410	Ebr05G013410	ath:AT1G32100	1

## Sheet: Table S6
Table S6. P20vsP21 (p-val <0.05) Upward and down-regulated gene GO and KEGG enrichment results.
GO	Category	GOID	Description	GeneRatio	BgRatio	pvalue	padj	geneID	geneName	Count
up	BP	GO:0016998	cell wall macromolecule catabolic process	2/125	31/11894	0.0417851	0.44906	Ebr04G057460/novel.6163	Ebr04G057460/-	2
	MF	GO:0015116	sulfate transmembrane transporter activity	2/193	14/19344	0.00832834	0.288716	Ebr02G060030/Ebr02G059920	Ebr02G060030/Ebr02G059920	2
	CC	GO:0005635	nuclear envelope	1/35	18/3906	0.149876	0.597838	novel.2984	-	1
down	BP	GO:0034637	cellular carbohydrate biosynthetic process	13/343	121/11894	4.50469e-05	0.00203274	Ebr04G014990/Ebr06G053390/Ebr04G072600/Ebr02G021200/Ebr05G064730/Ebr02G024450/Ebr06G034740/Ebr05G047910/Ebr02G000560/Ebr04G072590/Ebr06G022890/Ebr04G072550/Ebr02G046970	Ebr04G014990/Ebr06G053390/Ebr04G072600/Ebr02G021200/Ebr05G064730/Ebr02G024450/Ebr06G034740/Ebr05G047910/Ebr02G000560/Ebr04G072590/Ebr06G022890/Ebr04G072550/Ebr02G046970	13
	CC	GO:0009654	photosystem II oxygen evolving complex	4/114	29/3906	0.00930391	0.247816	Ebr02G036490/Ebr04G044410/Ebr06G033480/Ebr04G025830	Ebr02G036490/Ebr04G044410/Ebr06G033480/Ebr04G025830	4
KEGG	KEGGID	Description	GeneRatio	BgRatio	pvalue	padj	geneID	geneName	keggID	Count
up	ath00500	Starch and sucrose metabolism	7/84	300/9466	0.0169348	0.454509	Ebr06G024120/Ebr04G020730/Ebr02G004920/novel.5041/Ebr04G029750/Ebr01G009030/novel.109	Ebr06G024120/Ebr04G020730/Ebr02G004920/-/Ebr04G029750/Ebr01G009030/-	ath:AT2G36390/ath:AT1G32900/ath:AT4G09020/ath:AT4G17090/ath:AT4G39210/ath:AT2G44480/ath:AT2G44480	7
	ath00380	Tryptophan metabolism	5/84	183/9466	0.0231242	0.454509	Ebr06G051250/Ebr02G031110/Ebr02G031070/Ebr03G052610/Ebr05G007820	Ebr06G051250/Ebr02G031110/Ebr02G031070/Ebr03G052610/Ebr05G007820	ath:AT4G35160/ath:AT4G35160/ath:AT4G35160/ath:AT2G30750/ath:AT5G54160	5
	ath01200	Carbon metabolism	5/84	485/9466	0.432046	0.798385	Ebr06G023990/Ebr06G058600/Ebr02G044280/novel.4987/Ebr03G020590	Ebr06G023990/Ebr06G058600/Ebr02G044280/-/Ebr03G020590	ath:AT1G79870/ath:AT5G47760/ath:AT5G36700/ath:AT5G61410/ath:AT5G19550	5
	ath00480	Glutathione metabolism	4/84	179/9466	0.0745179	0.609234	Ebr03G061090/Ebr01G021430/Ebr04G033170/Ebr04G033140	Ebr03G061090/Ebr01G021430/Ebr04G033170/Ebr04G033140	ath:AT1G10370/ath:AT2G29420/ath:AT2G29420/ath:AT2G29420	4
down	ath04075	Plant hormone signal transduction	9/131	372/9466	0.0727331	0.640137	Ebr04G060270/Ebr01G062310/Ebr04G053120/Ebr01G018800/Ebr02G067120/Ebr02G022760/Ebr02G064950/Ebr0G010070/novel.4748	Ebr04G060270/Ebr01G062310/Ebr04G053120/Ebr01G018800/Ebr02G067120/Ebr02G022760/Ebr02G064950/Ebr0G010070/-	ath:AT4G35900/ath:AT1G08320/ath:AT1G32640/ath:AT5G43700/ath:AT5G25890/ath:AT5G43700/ath:AT3G15540/ath:AT2G21220/ath:AT5G03280	9
	ath00999	Biosynthesis of various plant secondary metabolites	5/131	151/9466	0.0582945	0.640137	Ebr03G055040/novel.579/novel.6621/Ebr02G043160/Ebr05G013410	Ebr03G055040/-/-/Ebr02G043160/Ebr05G013410	ath:AT1G59960/ath:AT1G61820/ath:AT1G75940/ath:AT1G32100/ath:AT1G32100	5

## Sheet: Table S7
Table S7. The GO and KEGG enrichment results of up-regulated and down-regulated genes in P20 vs P10.
GO	Category	GOID	Description	GeneRatio	BgRatio	pvalue	padj	geneID	geneName	Count
up	BP	GO:0007154	cell communication	26/522	229/11894	8.36974e-06	0.000272853	Ebr01G044180/Ebr05G066840/Ebr03G006220/Ebr03G059860/Ebr02G074430/Ebr04G041690/Ebr02G069860/Ebr04G004840/Ebr03G022300/Ebr02G071120/Ebr03G022210/Ebr06G038550/Ebr04G045850/Ebr03G065820/Ebr06G038650/Ebr06G038580/Ebr06G038630/Ebr06G006620/Ebr03G022460/Ebr06G037820/Ebr04G002830/Ebr03G022350/Ebr03G022470/Ebr03G022450/Ebr03G022330/Ebr03G022400	Ebr01G044180/Ebr05G066840/Ebr03G006220/Ebr03G059860/Ebr02G074430/Ebr04G041690/Ebr02G069860/Ebr04G004840/Ebr03G022300/Ebr02G071120/Ebr03G022210/Ebr06G038550/Ebr04G045850/Ebr03G065820/Ebr06G038650/Ebr06G038580/Ebr06G038630/Ebr06G006620/Ebr03G022460/Ebr06G037820/Ebr04G002830/Ebr03G022350/Ebr03G022470/Ebr03G022450/Ebr03G022330/Ebr03G022400	26
	BP	GO:0006952	defense response	13/522	90/11894	0.000142828	0.00423291	Ebr0G003520/Ebr05G047380/Ebr02G046690/Ebr06G044300/Ebr04G004190/Ebr02G046380/Ebr01G030360/Ebr04G004110/Ebr01G030820/Ebr01G014590/Ebr01G030800/Ebr0G016580/Ebr0G016590	Ebr0G003520/Ebr05G047380/Ebr02G046690/Ebr06G044300/Ebr04G004190/Ebr02G046380/Ebr01G030360/Ebr04G004110/Ebr01G030820/Ebr01G014590/Ebr01G030800/Ebr0G016580/Ebr0G016590	13
	MF	GO:0004674	protein serine/threonine kinase activity	8/787	34/19344	5.12991e-05	0.00620719	Ebr06G038550/Ebr04G045850/Ebr03G065820/Ebr06G038580/Ebr03G022460/Ebr04G002830/Ebr03G022470/Ebr03G022400	Ebr06G038550/Ebr04G045850/Ebr03G065820/Ebr06G038580/Ebr03G022460/Ebr04G002830/Ebr03G022470/Ebr03G022400	8
	MF	GO:0043565	sequence-specific DNA binding	17/787	146/19344	9.43437e-05	0.00761039	Ebr02G071190/Ebr03G039720/Ebr03G027300/Ebr02G001810/Ebr03G069460/Ebr03G019910/Ebr05G057760/Ebr02G020930/Ebr06G026570/Ebr06G029240/Ebr01G037410/Ebr03G068460/Ebr04G073690/Ebr04G073760/novel.286/Ebr05G041060/Ebr01G067620	Ebr02G071190/Ebr03G039720/Ebr03G027300/Ebr02G001810/Ebr03G069460/Ebr03G019910/Ebr05G057760/Ebr02G020930/Ebr06G026570/Ebr06G029240/Ebr01G037410/Ebr03G068460/Ebr04G073690/Ebr04G073760/-/Ebr05G041060/Ebr01G067620	17
down	CC	GO:0005618	cell wall	24/313	37/3906	2.89812e-18	8.50114e-17	Ebr03G072400/Ebr04G059700/Ebr05G009250/Ebr03G030920/Ebr04G059620/Ebr03G030960/novel.5507/Ebr0G018370/Ebr03G030930/Ebr04G065890/Ebr03G030970/Ebr04G059580/Ebr04G059570/Ebr04G059590/Ebr03G022690/Ebr04G059720/Ebr03G057880/Ebr04G059710/Ebr0G018380/Ebr04G059640/Ebr05G049780/Ebr03G047110/Ebr04G059750/Ebr04G059670	Ebr03G072400/Ebr04G059700/Ebr05G009250/Ebr03G030920/Ebr04G059620/Ebr03G030960/-/Ebr0G018370/Ebr03G030930/Ebr04G065890/Ebr03G030970/Ebr04G059580/Ebr04G059570/Ebr04G059590/Ebr03G022690/Ebr04G059720/Ebr03G057880/Ebr04G059710/Ebr0G018380/Ebr04G059640/Ebr05G049780/Ebr03G047110/Ebr04G059750/Ebr04G059670	24
	CC	GO:0071944	cell periphery	38/313	126/3906	1.06297e-13	2.33854e-12	Ebr02G025310/Ebr01G038520/Ebr03G072400/Ebr03G017360/Ebr06G037240/Ebr01G070740/Ebr06G003920/Ebr01G054850/Ebr06G003840/Ebr06G003890/Ebr04G059700/Ebr05G009250/Ebr03G030920/Ebr04G059620/Ebr01G054800/Ebr03G030960/novel.5507/Ebr0G018370/Ebr03G030930/Ebr04G065890/Ebr06G046210/Ebr03G030970/Ebr01G054900/Ebr04G059580/Ebr06G003880/Ebr04G059570/Ebr04G059590/Ebr01G054810/Ebr03G022690/Ebr04G059720/Ebr03G057880…	Ebr02G025310/Ebr01G038520/Ebr03G072400/Ebr03G017360/Ebr06G037240/Ebr01G070740/Ebr06G003920/Ebr01G054850/Ebr06G003840/Ebr06G003890/Ebr04G059700/Ebr05G009250/Ebr03G030920/Ebr04G059620/Ebr01G054800/Ebr03G030960/-/Ebr0G018370/Ebr03G030930/Ebr04G065890/Ebr06G046210/Ebr03G030970/Ebr01G054900/Ebr04G059580/Ebr06G003880/Ebr04G059570/Ebr04G059590/Ebr01G054810/Ebr03G022690/Ebr04G059720/Ebr03G057880/Ebr04G05…	38
	BP	GO:0044262	cellular carbohydrate metabolic process	48/898	185/11894	1.25331e-14	8.39716e-13	Ebr05G055200/Ebr06G014390/Ebr03G072400/Ebr05G040450/Ebr03G003260/Ebr04G003120/Ebr06G037240/novel.963/Ebr02G061830/Ebr05G035820/Ebr06G006070/Ebr02G061920/Ebr02G046970/Ebr05G014040/Ebr05G024870/Ebr05G009090/novel.6986/Ebr05G039890/Ebr03G029130/Ebr02G072740/Ebr02G026810/novel.6933/Ebr04G059700/Ebr05G009250/Ebr03G030920/Ebr04G059620/Ebr03G030960/novel.5507/Ebr0G018370/Ebr03G030930/Ebr04G065890/Ebr06G…	Ebr05G055200/Ebr06G014390/Ebr03G072400/Ebr05G040450/Ebr03G003260/Ebr04G003120/Ebr06G037240/-/Ebr02G061830/Ebr05G035820/Ebr06G006070/Ebr02G061920/Ebr02G046970/Ebr05G014040/Ebr05G024870/Ebr05G009090/-/Ebr05G039890/Ebr03G029130/Ebr02G072740/Ebr02G026810/-/Ebr04G059700/Ebr05G009250/Ebr03G030920/Ebr04G059620/Ebr03G030960/-/Ebr0G018370/Ebr03G030930/Ebr04G065890/Ebr06G046210/Ebr02G055450/Ebr05G047910/Eb…	48
KEGG	KEGGID	Description	GeneRatio	BgRatio	pvalue	padj	geneID	geneName	keggID	Count
up	ath00380	Tryptophan metabolism	20/422	183/9466	0.00018367	0.0120504	Ebr05G050080/Ebr03G052880/Ebr01G061810/Ebr06G051250/Ebr03G012200/Ebr01G061770/Ebr02G031110/Ebr05G007820/Ebr03G012210/Ebr06G039200/Ebr03G012220/Ebr02G031070/Ebr03G012150/Ebr03G012160/Ebr03G012250/Ebr05G033750/Ebr05G033780/Ebr05G033720/Ebr05G033700/Ebr05G033710	Ebr05G050080/Ebr03G052880/Ebr01G061810/Ebr06G051250/Ebr03G012200/Ebr01G061770/Ebr02G031110/Ebr05G007820/Ebr03G012210/Ebr06G039200/Ebr03G012220/Ebr02G031070/Ebr03G012150/Ebr03G012160/Ebr03G012250/Ebr05G033750/Ebr05G033780/Ebr05G033720/Ebr05G033700/Ebr05G033710	ath:AT1G54100/ath:AT2G30750/ath:AT5G54160/ath:AT4G35160/ath:AT4G35160/ath:AT5G54160/ath:AT4G35160/ath:AT5G54160/ath:AT4G35160/ath:AT2G20340/ath:AT4G35160/ath:AT4G35160/ath:AT4G35160/ath:AT4G35160/ath:AT4G35160/ath:AT5G54160/ath:AT5G54160/ath:AT5G54160/ath:AT5G54160/ath:AT5G54160	20
	ath00290	Valine, leucine and isoleucine biosynthesis	9/422	48/9466	0.000227365	0.0120504	Ebr03G001670/Ebr01G010790/Ebr04G066850/Ebr04G014020/Ebr04G014420/Ebr04G066860/Ebr05G051590/Ebr04G066280/Ebr04G066300	Ebr03G001670/Ebr01G010790/Ebr04G066850/Ebr04G014020/Ebr04G014420/Ebr04G066860/Ebr05G051590/Ebr04G066280/Ebr04G066300	ath:AT2G31810/ath:AT3G58610/ath:AT3G58610/ath:AT3G58610/ath:AT3G58610/ath:AT3G58610/ath:AT3G58610/ath:AT1G10070/ath:AT5G65780	9
	ath03008	Ribosome biogenesis in eukaryotes	21/422	209/9466	0.000408898	0.0144477	Ebr05G049520/Ebr05G012390/Ebr05G063830/Ebr05G064520/Ebr02G021050/Ebr03G058000/Ebr03G069100/Ebr03G042560/Ebr02G062350/Ebr05G062740/Ebr03G009840/Ebr03G064770/Ebr05G062580/Ebr02G025320/Ebr05G036940/Ebr01G040130/Ebr05G014070/Ebr03G026170/Ebr03G026180/Ebr04G027840/Ebr01G058770	Ebr05G049520/Ebr05G012390/Ebr05G063830/Ebr05G064520/Ebr02G021050/Ebr03G058000/Ebr03G069100/Ebr03G042560/Ebr02G062350/Ebr05G062740/Ebr03G009840/Ebr03G064770/Ebr05G062580/Ebr02G025320/Ebr05G036940/Ebr01G040130/Ebr05G014070/Ebr03G026170/Ebr03G026180/Ebr04G027840/Ebr01G058770	ath:AT2G24990/ath:AT4G22380/ath:AT3G07050/ath:AT3G05060/ath:AT2G20490/ath:AT2G18900/ath:AT5G22100/ath:AT3G57000/ath:AT1G15440/ath:AT5G52470/ath:AT4G28200/ath:AT1G56110/ath:AT2G20490/ath:AT2G47990/ath:AT3G55620/ath:AT3G03920/ath:AT1G67120/ath:AT3G05060/ath:AT3G05060/ath:AT1G06720/ath:AT3G57150	21
down	ath00940	Phenylpropanoid biosynthesis	51/580	430/9466	3.4313e-06	9.97382e-05	Ebr01G074580/Ebr01G053210/Ebr04G037480/Ebr04G058180/Ebr02G072470/Ebr02G071060/Ebr02G044400/Ebr04G003020/Ebr05G024840/Ebr04G020150/Ebr04G020230/Ebr06G024300/Ebr05G005780/Ebr06G008250/Ebr02G043940/Ebr06G007280/Ebr04G026900/Ebr06G024320/Ebr05G038180/Ebr04G020210/Ebr02G063240/Ebr03G029070/Ebr04G013890/Ebr06G007290/Ebr05G005010/Ebr03G024190/Ebr01G053490/Ebr05G024930/Ebr05G066030/Ebr02G033870/Ebr05G035…	Ebr01G074580/Ebr01G053210/Ebr04G037480/Ebr04G058180/Ebr02G072470/Ebr02G071060/Ebr02G044400/Ebr04G003020/Ebr05G024840/Ebr04G020150/Ebr04G020230/Ebr06G024300/Ebr05G005780/Ebr06G008250/Ebr02G043940/Ebr06G007280/Ebr04G026900/Ebr06G024320/Ebr05G038180/Ebr04G020210/Ebr02G063240/Ebr03G029070/Ebr04G013890/Ebr06G007290/Ebr05G005010/Ebr03G024190/Ebr01G053490/Ebr05G024930/Ebr05G066030/Ebr02G033870/Ebr05G035…	ath:AT2G30490/ath:AT2G37040/ath:AT4G39330/ath:AT4G39330/ath:AT5G48930/ath:AT1G15950/ath:AT4G36220/ath:AT1G65060/ath:AT5G66390/ath:AT5G54160/ath:AT5G54160/ath:AT2G40890/ath:AT3G21240/ath:AT4G05160/ath:AT4G36220/ath:AT2G37040/ath:AT4G34050/ath:AT2G40890/ath:AT4G36220/ath:AT5G54160/ath:AT1G52760/ath:AT4G17690/ath:AT4G33420/ath:AT2G37040/ath:AT4G30170/ath:AT1G05260/ath:AT5G48930/ath:AT5G66390/ath:AT5…	51
	ath00073	Cutin, suberine and wax biosynthesis	22/580	90/9466	1.46359e-08	1.69776e-06	Ebr0G011140/Ebr01G002920/Ebr02G039670/Ebr02G039660/Ebr06G011100/Ebr04G023000/Ebr04G022810/Ebr02G053030/novel.5857/Ebr05G016610/Ebr03G057860/Ebr06G011900/Ebr0G014630/Ebr06G018390/Ebr06G011880/Ebr04G023920/Ebr06G011930/Ebr04G013040/Ebr01G002790/Ebr04G023060/Ebr06G011970/Ebr06G018370	Ebr0G011140/Ebr01G002920/Ebr02G039670/Ebr02G039660/Ebr06G011100/Ebr04G023000/Ebr04G022810/Ebr02G053030/-/Ebr05G016610/Ebr03G057860/Ebr06G011900/Ebr0G014630/Ebr06G018390/Ebr06G011880/Ebr04G023920/Ebr06G011930/Ebr04G013040/Ebr01G002790/Ebr04G023060/Ebr06G011970/Ebr06G018370	ath:AT5G04660/ath:AT1G69500/ath:AT5G41040/ath:AT5G41040/ath:AT5G04660/ath:AT1G02205/ath:AT1G02205/ath:AT1G02205/ath:AT1G02190/ath:AT1G72970/ath:AT5G23190/ath:AT4G33790/ath:AT3G11980/ath:AT3G11980/ath:AT4G33790/ath:AT1G02205/ath:AT4G33790/ath:AT3G11980/ath:AT1G69500/ath:AT1G02205/ath:AT4G33790/ath:AT3G11980	22
	ath00520	Amino sugar and nucleotide sugar metabolism	39/580	259/9466	1.3598e-07	7.88686e-06	Ebr03G049540/Ebr03G041540/Ebr06G036470/Ebr0G006220/Ebr02G032120/Ebr04G016890/novel.2683/Ebr03G015310/Ebr01G054290/Ebr05G058530/Ebr02G016910/Ebr03G002200/Ebr02G038170/Ebr02G075630/Ebr01G035680/Ebr03G034150/Ebr01G006060/Ebr03G033910/Ebr01G054430/Ebr05G051880/Ebr01G005940/Ebr01G022130/Ebr02G031250/Ebr02G013120/Ebr03G047480/Ebr04G054340/Ebr04G042100/Ebr03G049670/Ebr01G065630/novel.8436/Ebr02G046220/E…	Ebr03G049540/Ebr03G041540/Ebr06G036470/Ebr0G006220/Ebr02G032120/Ebr04G016890/-/Ebr03G015310/Ebr01G054290/Ebr05G058530/Ebr02G016910/Ebr03G002200/Ebr02G038170/Ebr02G075630/Ebr01G035680/Ebr03G034150/Ebr01G006060/Ebr03G033910/Ebr01G054430/Ebr05G051880/Ebr01G005940/Ebr01G022130/Ebr02G031250/Ebr02G013120/Ebr03G047480/Ebr04G054340/Ebr04G042100/Ebr03G049670/Ebr01G065630/-/Ebr02G046220/Ebr05G007810/Ebr05G…	ath:AT1G18580/ath:AT1G78570/ath:AT1G65590/ath:AT3G02350/ath:AT1G65590/ath:AT4G10960/ath:AT5G52560/ath:AT1G65590/ath:AT5G52560/ath:AT4G00110/ath:AT5G52560/ath:AT5G47780/ath:AT3G02350/ath:AT4G30440/ath:AT5G17770/ath:AT1G31070/ath:AT3G62830/ath:AT1G30620/ath:AT3G53520/ath:AT1G63000/ath:AT3G62830/ath:AT5G66280/ath:AT3G59480/ath:AT3G62830/ath:AT5G15490/ath:AT5G64570/ath:AT3G46440/ath:AT3G02230/ath:AT3…	39
